# Supplementary material for: Isolation and Genome Analysis of Serratia ureilytica T6, a Heavy Metal(loid)-Resistant and Plant Growth-Promoting Bacterium, from Rice Soil
Source: Microorganisms. 2025 Dec 16;13(12):2857. doi: 10.3390/microorganisms13122857 (PMC12736016; doi:10.3390/microorganisms13122857)
Supplement: Supplementary file 1 [file microorganisms-13-02857-s001.zip]

Archive with 1 entries (1 files):
- microorganisms-4000761-supplementary.pdf
